# Supplementary material for: Assessment of Fruit and Vegetables Intake with Biomarkers in Children and Adolescents and Their Level of Validation: A Systematic Review
Source: Metabolites. 2022 Jan 28;12(2):126. doi: 10.3390/metabo12020126 (PMC8876138; doi:10.3390/metabo12020126)
Supplement: Supplementary file 1 [file metabolites-12-00126-s001.zip]

Archive with 3 entries (3 files):
- Supplementary File S1 search set-up in three databases.pdf
- Supplementary File S2 BIO-CROSS assessment tool.pdf
- Supplementary File S3 Quality assessment of studies .xlsx
